# Supplementary material for: Circulating miR-19b and miR-181b are potential biomarkers for diabetic cardiomyopathy
Source: Sci Rep. 2017 Oct 18;7:13514. doi: 10.1038/s41598-017-13875-2 (PMC5647433; doi:10.1038/s41598-017-13875-2)
Supplement: Supplementary file 2 — miR-19b and miR-181b gene targerts [file 41598_2017_13875_MOESM2_ESM.xls]

## Sheet: miR19b-3p
miRNA	Gene	EntrezID	PMID
mmu-miR-19b-3p	Cml2	93673	25083871
mmu-miR-19b-3p	Reps2	194590	19536157
mmu-miR-19b-3p	Cep120	225523	19536157
mmu-miR-19b-3p	Inhbb	16324	19536157
mmu-miR-19b-3p	Kif21b	16565	19536157
mmu-miR-19b-3p	Entpd7	93685	19536157
mmu-miR-19b-3p	Ccser2	72972	19536157
mmu-miR-19b-3p	Myh9	17886	19536157
mmu-miR-19b-3p	Vcpip1	70675	19536157
mmu-miR-19b-3p	Adam23	23792	19536157
mmu-miR-19b-3p	Tef	21685	19536157
mmu-miR-19b-3p	Gadd45a	13197	19536157
mmu-miR-19b-3p	Gpcpd1	74182	19536157
mmu-miR-19b-3p	Tmem179	104885	19536157
mmu-miR-19b-3p	Gtf2i	14886	19536157
mmu-miR-19b-3p	Prrg3	208748	19536157
mmu-miR-19b-3p	Cnksr2	245684	19536157
mmu-miR-19b-3p	Kcnab3	16499	19536157
mmu-miR-19b-3p	Oprl1	18389	19536157
mmu-miR-19b-3p	Dennd5a	19347	19536157
mmu-miR-19b-3p	1700019G17Rik	75541	25083871
mmu-miR-19b-3p	Ttyh3	78339	19536157
mmu-miR-19b-3p	Camk2n1	66259	19536157
mmu-miR-19b-3p	Kdm2a	225876	19536157
mmu-miR-19b-3p	Kcnj10	16513	19536157
mmu-miR-19b-3p	Cbln2	12405	19536157
mmu-miR-19b-3p	Zfp800	627049	19536157
mmu-miR-19b-3p	Cadm3	94332	19536157
mmu-miR-19b-3p	Arap2	212285	19536157
mmu-miR-19b-3p	Parg	26430	19536157
mmu-miR-19b-3p	Pomgnt2	215494	19536157
mmu-miR-19b-3p	Akap9	100986	19536157
mmu-miR-19b-3p	Ralgps1	241308	19536157
mmu-miR-19b-3p	Rasgrp1	19419	19536157
mmu-miR-19b-3p	Ap3s2	11778	19536157
mmu-miR-19b-3p	Trib2	217410	19536157
mmu-miR-19b-3p	Tnks	21951	19536157
mmu-miR-19b-3p	Usp33	170822	19536157
mmu-miR-19b-3p	Sfrs18	66625	19536157
mmu-miR-19b-3p	Rapgefl1	268480	19536157
mmu-miR-19b-3p	Suv420h1	225888	19536157
mmu-miR-19b-3p	Tet2	214133	25083871
mmu-miR-19b-3p	Cnot1	234594	19536157
mmu-miR-19b-3p	Tbc1d12	209478	19536157
mmu-miR-19b-3p	Stam	20844	19536157
mmu-miR-19b-3p	Gnai1	14677	19536157
mmu-miR-19b-3p	Slc35b4	58246	19536157
mmu-miR-19b-3p	Fbxo8	50753	19536157
mmu-miR-19b-3p	Naa50	72117	19536157
mmu-miR-19b-3p	Soga1	320706	19536157
mmu-miR-19b-3p	Cnot6	104625	19536157
mmu-miR-19b-3p	Lman1	70361	19536157
mmu-miR-19b-3p	Ubap2l	74383	19536157
mmu-miR-19b-3p	Rnf38	73469	19536157
mmu-miR-19b-3p	Zcchc2	227449	19536157
mmu-miR-19b-3p	Rph3a	19894	19536157
mmu-miR-19b-3p	Nap1l3	54561	19536157
mmu-miR-19b-3p	Stk35	67333	19536157
mmu-miR-19b-3p	Hif1an	319594	19536157
mmu-miR-19b-3p	Ldhb	16832	19536157
mmu-miR-19b-3p	Fem1b	14155	19536157
mmu-miR-19b-3p	Fam104a	28081	23142080
mmu-miR-19b-3p	N4bp1	80750	19536157
mmu-miR-19b-3p	Drd1a	13488	19536157
mmu-miR-19b-3p	Lemd3	380664	19536157
mmu-miR-19b-3p	St8sia3	20451	19536157
mmu-miR-19b-3p	Sema5a	20356	19536157
mmu-miR-19b-3p	Clock	12753	19536157
mmu-miR-19b-3p	Znfx1	98999	19536157
mmu-miR-19b-3p	Fndc3b	72007	19536157
mmu-miR-19b-3p	Zhx3	320799	19536157
mmu-miR-19b-3p	Dpp6	13483	19536157
mmu-miR-19b-3p	Rnf128	66889	19536157
mmu-miR-19b-3p	Rnf44	105239	19536157
mmu-miR-19b-3p	Zkscan1	74570	19536157
mmu-miR-19b-3p	B4galt6	56386	19536157
mmu-miR-19b-3p	Slc24a2	76376	19536157
mmu-miR-19b-3p	Pik3r3	18710	19536157
mmu-miR-19b-3p	Rab11b	19326	19536157
mmu-miR-19b-3p	Slc7a5	20539	19536157
mmu-miR-19b-3p	Gng12	14701	19536157
mmu-miR-19b-3p	Timp2	21858	23142080
mmu-miR-19b-3p	Ppap2b	67916	19536157
mmu-miR-19b-3p	Avl9	78937	19536157
mmu-miR-19b-3p	Ncald	52589	19536157
mmu-miR-19b-3p	Sik1	17691	19536157
mmu-miR-19b-3p	Trappc10	216131	19536157
mmu-miR-19b-3p	Tnrc6b	213988	19536157
mmu-miR-19b-3p	Acvr1b	11479	19536157
mmu-miR-19b-3p	Map3k1	26401	19536157
mmu-miR-19b-3p	Smoc2	64074	19536157
mmu-miR-19b-3p	Arf3	11842	19536157
mmu-miR-19b-3p	Tmem57	66146	19536157
mmu-miR-19b-3p	Slc6a8	102857	19536157
mmu-miR-19b-3p	Psme4	103554	19536157
mmu-miR-19b-3p	Aff4	93736	19536157
mmu-miR-19b-3p	Fam20b	215015	19536157
mmu-miR-19b-3p	Lonrf1	244421	19536157
mmu-miR-19b-3p	Cnih	12793	19536157
mmu-miR-19b-3p	Tnpo1	238799	19536157
mmu-miR-19b-3p	Tm4sf1	17112	19536157
mmu-miR-19b-3p	Fgfr1op2	67529	23142080
mmu-miR-19b-3p	Itga6	16403	19536157
mmu-miR-19b-3p	Rasgef1a	70727	19536157
mmu-miR-19b-3p	Celf1	13046	19536157
mmu-miR-19b-3p	4931406P16Rik	233103	19536157
mmu-miR-19b-3p	Lnpep	240028	19536157
mmu-miR-19b-3p	Igfbp3	16009	19536157
mmu-miR-19b-3p	Cox5b	12859	19536157
mmu-miR-19b-3p	Agfg1	15463	19536157
mmu-miR-19b-3p	Gramd1b	235283	19536157
mmu-miR-19b-3p	Hs2st1	23908	19536157
mmu-miR-19b-3p	Slc9a2	226999	19536157
mmu-miR-19b-3p	Prune2	353211	19536157
mmu-miR-19b-3p	Atp8a1	11980	19536157
mmu-miR-19b-3p	Foxo3	56484	19536157
mmu-miR-19b-3p	Snx30	209131	19536157
mmu-miR-19b-3p	Map3k12	26404	21258322
mmu-miR-19b-3p	Hpca	15444	19536157
mmu-miR-19b-3p	Slitrk5	75409	19536157
mmu-miR-19b-3p	Tbc1d23	67581	19536157
mmu-miR-19b-3p	Snip1	76793	19536157
mmu-miR-19b-3p	Akap2	11641	23597149
mmu-miR-19b-3p	Caprin1	53872	19536157
mmu-miR-19b-3p	Asxl3	211961	19536157
mmu-miR-19b-3p	Zeb2	24136	19536157
mmu-miR-19b-3p	Hipk3	15259	17575136
mmu-miR-19b-3p	Kif21a	16564	19536157
mmu-miR-19b-3p	Atp6v1b2	11966	19536157
mmu-miR-19b-3p	Rnf11	29864	19536157
mmu-miR-19b-3p	Tspyl2	52808	19536157
mmu-miR-19b-3p	Efnb2	13642	19536157
mmu-miR-19b-3p	Zfp521	225207	19536157
mmu-miR-19b-3p	Nfya	18044	19536157
mmu-miR-19b-3p	Gmpr	66355	19536157
mmu-miR-19b-3p	Ankib1	70797	19536157
mmu-miR-19b-3p	Ldlr	16835	19536157
mmu-miR-19b-3p	Srebf2	20788	19536157
mmu-miR-19b-3p	Gmeb2	229004	19536157
mmu-miR-19b-3p	Chrnd	11447	25083871
mmu-miR-19b-3p	Ankra2	68558	19536157
mmu-miR-19b-3p	Maml1	103806	19536157
mmu-miR-19b-3p	Nsg2	18197	19536157
mmu-miR-19b-3p	Zfpm2	22762	22267003
mmu-miR-19b-3p	Sntb2	20650	19536157
mmu-miR-19b-3p	Ric3	320360	19536157
mmu-miR-19b-3p	Dsel	319901	19536157
mmu-miR-19b-3p	Mylip	218203	17575136
mmu-miR-19b-3p	Enpp5	83965	19536157
mmu-miR-19b-3p	Tm9sf3	107358	19536157
mmu-miR-19b-3p	Atf2	11909	19536157
mmu-miR-19b-3p	Xxylt1	268880	19536157
mmu-miR-19b-3p	Nfia	18027	19536157
mmu-miR-19b-3p	Abhd10	213012	19536157
mmu-miR-19b-3p	Pros1	19128	19536157
mmu-miR-19b-3p	Amz2	13929	19536157
mmu-miR-19b-3p	Wnk1	232341	19536157
mmu-miR-19b-3p	Rassf8	71323	19536157
mmu-miR-19b-3p	Hmgcll1	208982	19536157
mmu-miR-19b-3p	Ezh1	14055	19536157
mmu-miR-19b-3p	Ttc39b	69863	25083871
mmu-miR-19b-3p	Adam11	11488	19536157
mmu-miR-19b-3p	Ldlrad4	52662	19536157
mmu-miR-19b-3p	Lrp11	237253	19536157
mmu-miR-19b-3p	Gja3	14611	23271053
mmu-miR-19b-3p	Pten	19211	20008935
mmu-miR-19b-3p	Fat3	270120	19536157
mmu-miR-19b-3p	Arid4b	94246	17575136
mmu-miR-19b-3p	Tmod2	50876	19536157
mmu-miR-19b-3p	2510039O18Rik	77034	19536157
mmu-miR-19b-3p	Tgif1	21815	19536157
mmu-miR-19b-3p	Atraid	381629	19536157
mmu-miR-19b-3p	Mid2	23947	19536157
mmu-miR-19b-3p	Btbd7	238386	19536157
mmu-miR-19b-3p	Nrarp	67122	19536157
mmu-miR-19b-3p	Ttc3	22129	19536157
mmu-miR-19b-3p	Gpr155	68526	19536157
mmu-miR-19b-3p	Pak3	18481	19536157
mmu-miR-19b-3p	C1galt1	94192	19536157
mmu-miR-19b-3p	Arl6ip1	54208	19536157
mmu-miR-19b-3p	Tmem25	71687	25083871
mmu-miR-19b-3p	Zfp275	27081	19536157
mmu-miR-19b-3p	Slc35f3	210027	19536157
mmu-miR-19b-3p	Zmym2	76007	19536157
mmu-miR-19b-3p	Cnr1	12801	19536157
mmu-miR-19b-3p	Wnt1	22408	23443808
mmu-miR-19b-3p	Neurod1	18012	21781967
mmu-miR-19b-3p	Atp2b2	11941	19536157
mmu-miR-19b-3p	Rab21	216344	19536157
mmu-miR-19b-3p	Aicda	11628	18762567
mmu-miR-19b-3p	Stat1	20846	19536157
mmu-miR-19b-3p	Mink1	50932	19536157
mmu-miR-19b-3p	Smarca2	67155	19536157
mmu-miR-19b-3p	Lhfpl2	218454	19536157
mmu-miR-19b-3p	Hecw2	329152	19536157
mmu-miR-19b-3p	Rnf167	70510	19536157
mmu-miR-19b-3p	Ubxn4	67812	19536157
mmu-miR-19b-3p	Phf3	213109	19536157
mmu-miR-19b-3p	Cltc	67300	19536157
mmu-miR-19b-3p	Robo1	19876	19536157
mmu-miR-19b-3p	Stim2	116873	19536157
mmu-miR-19b-3p	Camsap2	67886	19536157
mmu-miR-19b-3p	Snx27	76742	25083871
mmu-miR-19b-3p	Stard13	243362	19536157
mmu-miR-19b-3p	Papss2	23972	19536157
mmu-miR-19b-3p	Eogt	101351	19536157
mmu-miR-19b-3p	Arpc3	56378	21930776
mmu-miR-19b-3p	Pde7b	29863	19536157
mmu-miR-19b-3p	Nbea	26422	19536157
mmu-miR-19b-3p	Pigl	327942	19536157
mmu-miR-19b-3p	Abl2	11352	19536157
mmu-miR-19b-3p	Snap25	20614	19536157
mmu-miR-19b-3p	Rin2	74030	19536157
mmu-miR-19b-3p	Zfp597	71063	19536157
mmu-miR-19b-3p	Syt11	229521	19536157
mmu-miR-19b-3p	Slc24a3	94249	19536157
mmu-miR-19b-3p	Mfsd7c	217721	19536157
mmu-miR-19b-3p	Zfp41	22701	19536157
mmu-miR-19b-3p	Ppp2r5e	26932	19536157
mmu-miR-19b-3p	Sstr4	20608	19536157
mmu-miR-19b-3p	Dpysl2	12934	19536157
mmu-miR-19b-3p	Abi2	329165	19536157
mmu-miR-19b-3p	Slc35f1	215085	25083871
mmu-miR-19b-3p	Fzd6	14368	19536157
mmu-miR-19b-3p	Pea15a	18611	19536157
mmu-miR-19b-3p	Sgcb	24051	19536157
mmu-miR-19b-3p	Ubap2l	74383	25083871
mmu-miR-19b-3p	Nipal3	74552	19536157
mmu-miR-19b-3p	Rnf216	108086	19536157
mmu-miR-19b-3p	Npnt	114249	19536157
mmu-miR-19b-3p	Csmd1	94109	19536157
mmu-miR-19b-3p	Slc36a1	215335	19536157
mmu-miR-19b-3p	Ubl3	24109	19536157
mmu-miR-19b-3p	Sp1	20683	19536157
mmu-miR-19b-3p	Eif4g2	13690	19536157
mmu-miR-19b-3p	Adcy1	432530	19536157
mmu-miR-19b-3p	Scamp5	56807	19536157
mmu-miR-19b-3p	Paqr8	74229	19536157
mmu-miR-19b-3p	Enc1	13803	19536157
mmu-miR-19b-3p	Pank1	75735	19536157
mmu-miR-19b-3p	Txnip	56338	19536157
mmu-miR-19b-3p	Plagl2	54711	19536157
mmu-miR-19b-3p	Nhsl1	215819	25083871
mmu-miR-19b-3p	Adcyap1r1	11517	19536157
mmu-miR-19b-3p	Fam173b	68073	19536157
mmu-miR-19b-3p	Add3	27360	19536157
mmu-miR-19b-3p	Kdm2a	225876	25083871
mmu-miR-19b-3p	Tmem245	242474	19536157
mmu-miR-19b-3p	Fam179b	328108	19536157
mmu-miR-19b-3p	Socs6	54607	19536157
mmu-miR-19b-3p	Grb10	14783	19536157
mmu-miR-19b-3p	Cds1	74596	19536157
mmu-miR-19b-3p	Rnf111	93836	19536157
mmu-miR-19b-3p	Ralbp1	19765	19536157
mmu-miR-19b-3p	Zfp120	104348	19536157
mmu-miR-19b-3p	Phtf2	68770	19536157
mmu-miR-19b-3p	Npy2r	18167	19536157
mmu-miR-19b-3p	Ubr4	69116	19536157
mmu-miR-19b-3p	Sh3rf3	237353	19536157
mmu-miR-19b-3p	Sall3	20689	19536157
mmu-miR-19b-3p	Whsc1l1	234135	19536157
mmu-miR-19b-3p	Soga3	67412	19536157
mmu-miR-19b-3p	Ilf3	16201	25083871
mmu-miR-19b-3p	Fam83d	71878	25083871
mmu-miR-19b-3p	Slc17a7	72961	19536157
mmu-miR-19b-3p	Agap1	347722	19536157
mmu-miR-19b-3p	Fam126a	84652	19536157
mmu-miR-19b-3p	Rnf11	29864	25083871
mmu-miR-19b-3p	Tnip1	57783	19536157
mmu-miR-19b-3p	Chst1	76969	19536157
mmu-miR-19b-3p	Heg1	77446	19536157
mmu-miR-19b-3p	Arhgap21	71435	19536157
mmu-miR-19b-3p	Fkbp1b	14226	19536157
mmu-miR-19b-3p	Ywhab	54401	19536157
mmu-miR-19b-3p	Enpp4	224794	19536157
mmu-miR-19b-3p	Hprt	15452	19536157
mmu-miR-19b-3p	Syt1	20979	19536157
mmu-miR-19b-3p	Diras2	68203	19536157
mmu-miR-19b-3p	Etnk1	75320	19536157
mmu-miR-19b-3p	Ndfip2	76273	19536157
mmu-miR-19b-3p	B3galnt1	26879	19536157
mmu-miR-19b-3p	Golt1b	66964	19536157
mmu-miR-19b-3p	Hlf	217082	19536157
mmu-miR-19b-3p	Atp10a	11982	25083871
mmu-miR-19b-3p	Ppp2r2a	71978	19536157
mmu-miR-19b-3p	Cmtm6	67213	19536157
mmu-miR-19b-3p	Daam1	208846	19536157
mmu-miR-19b-3p	Snap25	20614	25083871
mmu-miR-19b-3p	Furin	18550	19536157
mmu-miR-19b-3p	Aldh3a2	11671	19536157
mmu-miR-19b-3p	Tmem30a	69981	19536157
mmu-miR-19b-3p	Shank1	243961	19536157
mmu-miR-19b-3p	Dock4	238130	19536157
mmu-miR-19b-3p	5730455P16Rik	70591	19536157
mmu-miR-19b-3p	Cav1	12389	19536157
mmu-miR-19b-3p	Sh3d19	27059	19536157
mmu-miR-19b-3p	Srrm2	75956	19536157
mmu-miR-19b-3p	Atp2a2	11938	19536157
mmu-miR-19b-3p	Nudt10	102954	19536157
mmu-miR-19b-3p	Tspan2	70747	19536157
mmu-miR-19b-3p	Atp6ap2	70495	19536157
mmu-miR-19b-3p	Msantd4	78100	19536157
mmu-miR-19b-3p	Ube3b	117146	19536157
mmu-miR-19b-3p	Acadm	11364	25083871
mmu-miR-19b-3p	Cblb	208650	19536157
mmu-miR-19b-3p	Cmtr1	74157	19536157
mmu-miR-19b-3p	Akap7	432442	19536157
mmu-miR-19b-3p	Arel1	68497	19536157
mmu-miR-19b-3p	Jtb	23922	19536157
mmu-miR-19b-3p	Pianp	319352	19536157
mmu-miR-19b-3p	Grin3a	242443	19536157
mmu-miR-19b-3p	Klf7	93691	19536157
mmu-miR-19b-3p	Actn1	109711	19536157
mmu-miR-19b-3p	Abcg1	11307	19536157
mmu-miR-19b-3p	Ankrd26	232339	19536157
mmu-miR-19b-3p	Skil	20482	19536157
mmu-miR-19b-3p	Prrc2c	226562	19536157
mmu-miR-19b-3p	Mtmr12	268783	19536157
mmu-miR-19b-3p	Ercc6	319955	19536157
mmu-miR-19b-3p	Tub	22141	19536157
mmu-miR-19b-3p	Camkk2	207565	19536157
mmu-miR-19b-3p	Cadm2	239857	19536157
mmu-miR-19b-3p	Dcbld2	73379	19536157

## Sheet: miR181b-5p
miRNA	Gene	EntrezID	PMID
mmu-miR-181b-5p	Pdxp	57028	18762567
mmu-miR-181b-5p	Adamts9	101401	21258322
mmu-miR-181b-5p	Osbpl3	71720	25083871
mmu-miR-181b-5p	Ebf3	13593	23142080
mmu-miR-181b-5p	Atp5g1	11951	18762567
mmu-miR-181b-5p	Zfp689	71131	21258322
mmu-miR-181b-5p	Lnp	69605	25083871
mmu-miR-181b-5p	Smarca4	20586	23597149
mmu-miR-181b-5p	Casp3	12367	18762567
mmu-miR-181b-5p	Itpk1	217837	21258322
mmu-miR-181b-5p	Fam160b2	239170	25083871
mmu-miR-181b-5p	Arhgef15	442801	23597149
mmu-miR-181b-5p	Aicda	11628	18762567
mmu-miR-181b-5p	Ulk3	71742	18762567
mmu-miR-181b-5p	H2-D1	14964	21258322
mmu-miR-181b-5p	Fam122b	78755	25083871
mmu-miR-181b-5p	Fam160b2	239170	23597149
mmu-miR-181b-5p	Slc35d3	76157	18762567
mmu-miR-181b-5p	Snx25	102141	18762567
mmu-miR-181b-5p	4930563E22Rik	75304	21258322
mmu-miR-181b-5p	Bnc2	242509	25083871
mmu-miR-181b-5p	Ptchd2	242748	23597149
mmu-miR-181b-5p	Ak4	11639	18762567
mmu-miR-181b-5p	Higd1a	56295	18762567
mmu-miR-181b-5p	Gpd1l	333433	21258322
mmu-miR-181b-5p	Ap1g1	11765	25083871
mmu-miR-181b-5p	Ms4a4c	64380	23597149
mmu-miR-181b-5p	Ndrg1	17988	18762567
mmu-miR-181b-5p	Arhgef15	442801	19536157
mmu-miR-181b-5p	Clmn	94040	21258322
mmu-miR-181b-5p	Ptchd2	242748	25083871
mmu-miR-181b-5p	Aqp3	11828	23597149
mmu-miR-181b-5p	Pitpnc1	71795	18762567
mmu-miR-181b-5p	Fam160b2	239170	19536157
mmu-miR-181b-5p	Dagla	269060	21258322
mmu-miR-181b-5p	Fam69c	240479	25083871
mmu-miR-181b-5p	Adamts9	101401	23597149
mmu-miR-181b-5p	Tmem14a	75712	18762567
mmu-miR-181b-5p	Ms4a4c	64380	19536157
mmu-miR-181b-5p	Cbx7	52609	22226354
mmu-miR-181b-5p	Trim2	80890	25083871
mmu-miR-181b-5p	Smarca4	20586	26203562
mmu-miR-181b-5p	Cd244	18106	18762567
mmu-miR-181b-5p	Timp3	21859	20023698
mmu-miR-181b-5p	Smarca4	20586	25083871
mmu-miR-181b-5p	Rad51d	19364	25083871
mmu-miR-181b-5p	Hspa5	14828	23900885
mmu-miR-181b-5p	Gch1	14528	18762567
mmu-miR-181b-5p	Smarca4	20586	21258322
mmu-miR-181b-5p	Tulp3	22158	25083871
mmu-miR-181b-5p	Ikzf2	22779	25083871
mmu-miR-181b-5p	Uchl1	22223	23900885
mmu-miR-181b-5p	Errfi1	74155	18762567
mmu-miR-181b-5p	Arhgef15	442801	21258322
mmu-miR-181b-5p	Magea5	17141	25083871
mmu-miR-181b-5p	Atp2a2	11938	25083871
mmu-miR-181b-5p	Hk2	15277	18762567
mmu-miR-181b-5p	Fam160b2	239170	21258322
mmu-miR-181b-5p	Arhgef15	442801	25083871
mmu-miR-181b-5p	Smarca4	20586	23142080
mmu-miR-181b-5p	Mxi1	17859	18762567
mmu-miR-181b-5p	Ikzf2	22779	21258322
mmu-miR-181b-5p	Stk32a	269019	25083871
mmu-miR-181b-5p	Lnp	69605	23142080
mmu-miR-181b-5p	Ccdc58	381045	18762567
mmu-miR-181b-5p	Ms4a4c	64380	21258322
mmu-miR-181b-5p	Spp1	20750	25083871
mmu-miR-181b-5p	Fam160b2	239170	23142080
mmu-miR-181b-5p	Sc4mol	66234	18762567
mmu-miR-181b-5p	Aqp3	11828	21258322
mmu-miR-181b-5p	Sgpp1	81535	25083871
mmu-miR-181b-5p	Nacc1	66830	23142080
mmu-miR-181b-5p	Pfkfb3	170768	18762567
