# Supplementary material for: Circulating miR-19b and miR-181b are potential biomarkers for diabetic cardiomyopathy
Source: Sci Rep. 2017 Oct 18;7:13514. doi: 10.1038/s41598-017-13875-2 (PMC5647433; doi:10.1038/s41598-017-13875-2)
Supplement: Supplementary file 3 — miRNA Microarray Raw data [file 41598_2017_13875_MOESM3_ESM.zip]

Archive with 11 entries (8 files):
- Cel files/
- Cel files/.DS_Store
- __MACOSX/
- __MACOSX/Cel files/
- __MACOSX/Cel files/._.DS_Store
- Cel files/Normal 1 (177).CEL
- Cel files/Normal 2 (179).CEL
- Cel files/Normal 3 (216).CEL
- Cel files/Obese 1 (140).CEL
- Cel files/Obese 2 (189).CEL
- Cel files/Obese 3 (207).CEL
